# Supplementary material for: Concomitant Intracardiac Shunt and Venous Collaterals After Fontan Procedure: A Case Report of Percutaneous Management
Source: J Cardiovasc Dev Dis. 2026 Jun 10;13(6):257. doi: 10.3390/jcdd13060257 (PMC13300456; doi:10.3390/jcdd13060257)
Supplement: Supplementary file 1 [file jcdd-13-00257-s001.zip]

Archive with 7 entries (6 files):
- jcdd-4232089-supplementary/
- jcdd-4232089-supplementary/Video S1.mp4
- jcdd-4232089-supplementary/Video S2.mp4
- jcdd-4232089-supplementary/Video S3.mp4
- jcdd-4232089-supplementary/Video S4.mp4
- jcdd-4232089-supplementary/Video S5.mp4
- jcdd-4232089-supplementary/Video S6.mp4
